# Supplementary material for: A call for phylogenetic context to understand geographic variation and host specificity in the parasitic copepod genus Salmincola
Source: Parasitology. 2025 Oct 6;152(13):1299–311. doi: 10.1017/S0031182025100954 (PMC12917409; doi:10.1017/S0031182025100954)
Supplement: Abels and Weber supplementary material 2 — Abels and Weber supplementary material [file S0031182025100954sup002.xlsx]

## Sheet: Sheet1
Author(s)	Host	Salmincola species	Locality
Kabata (1969)	Oncorhynchus clarki	S. californiensis	USA
Monzyk et al. 2015	Oncorhynchus clarki	S. californiensis	USA
Reeves 2014	Oncorhynchus clarki	S. californiensis	USA
Barndt and Stone 2003	Oncorhynchus clarki	S. californiensis	USA
Grammens 2011	Oncorhynchus clarki	S. californiensis	USA
Kazachenko and Matrosova 2020	Oncorhynchus clarki	S. californiensis	Russia
Moles (1982)	Oncorhynchus gorbuscha	S. californiensis	USA
Kazachenko and Matrosova 2020	Oncorhynchus keta	S. californiensis	Russia
Barndt and Stone 2003	Oncorhynchus kisutch	S. californiensis	USA
Kazachenko and Matrosova 2020	Oncorhynchus kisutch	S. californiensis	Russia
Moles (1982)	Oncorhynchus kisutch	S. californiensis	USA
Riis (1974)	Oncorhynchus kisutch	S. californiensis	USA
Hoshina and Nishimura (1976)	Oncorhynchus masou	S. californiensis	Japan
Kabata (1969)	oncorhynchus masou	S. californiensis	Japan
Kazachenko and Matrosova 2020	Oncorhynchus masou	S. californiensis	Russia
Nagasawa and Urawa (2002)	Oncorhynchus masou	S. californiensis	Japan
Nagasawa et al. 1987	Oncorhynchus masou	S. californiensis	Japan
Nagasawa et al. 2018	Oncorhynchus masou	S. californiensis	Japan
Barndt and Stone 2003	Oncorhynchus mykiss	S. californiensis	USA
Bell and Margolis (1976)	Oncorhynchus mykiss	S. californiensis	Canada
Bowker et al, 2012	Oncorhynchus mykiss	S. californiensis	USA
Bowker et al, 2013	Oncorhynchus mykiss	S. californiensis	USA
Busarova et al. 2018	Oncorhynchus mykiss	S. californiensis	Russia
Buttner and Heidinger (1979)	Oncorhynchus mykiss	S. californiensis	USA
Gall et al. 1972	Oncorhynchus mykiss	S. californiensis	USA
Kabata (1969)	Oncorhynchus mykiss	S. californiensis	USA
Kabata (1969)	Oncorhynchus mykiss	S. californiensis	USA
Kabata (1969)	Oncorhynchus mykiss	S. californiensis	USA
Kabata (1969)	Oncorhynchus mykiss	S. californiensis	USA
Kabata (1969)	Oncorhynchus mykiss	S. californiensis	USA
Kabata (1969)	Oncorhynchus mykiss	S. californiensis	USA
Kabata (1969)	Oncorhynchus mykiss	S. californiensis	USA
Kabata (1969)	Oncorhynchus mykiss	S. californiensis	USA
Kamerath et al. 2009	Oncorhynchus mykiss	S. californiensis	USA
Kazachenko and Matrosova 2020	Oncorhynchus mykiss	S. californiensis	Russia
Modin and Veek 2002	Oncorhynchus mykiss	S. californiensis	USA
Monzyk et al. 2015	Oncorhynchus mykiss	S. californiensis	USA
Mullin and Reyda 2020	Oncorhynchus mykiss	S. californiensis	USA/Canada
Murphy et al. 2020	Oncorhynchus mykiss	S. californiensis	USA
Reeves 2015	Oncorhynchus mykiss	S. californiensis	USA
Riis (1974)	Oncorhynchus mykiss	S. californiensis	USA
Roberts et al. 2004	Oncorhynchus mykiss	S. californiensis	USA
Roon 2014	Oncorhynchus mykiss	S. californiensis	USA
Ruiz et al. 2017	Oncorhynchus mykiss	S. californiensis	USA
Suchomel and Billman 2021	Oncorhynchus mykiss	S. californiensis	USA
Sutherland and Wittrock (1985)	Oncorhynchus mykiss	S. californiensis	USA
Swain-Menzel and Billman 2023	Oncorhynchus mykiss	S. californiensis	USA
Kazachenko and Matrosova 2020	Oncorhynchus mykiss	S. californiensis	Russia
Kazachenko and Matrosova 2020	Oncorhynchus mykiss	S. californiensis	Russia
Kazachenko and Matrosova 2020	Oncorhynchus nerca	S. californiensis	Russia
Adams (1956)	Oncorhynchus nerka	S. californiensis	Canada
Bailey (1981)	Oncorhynchus nerka	S. californiensis	Canada
Bailey and Margolis (1986)	Oncorhynchus nerka	S. californiensis	Canada
Bailey and Margolis (1986)	Oncorhynchus nerka	S. californiensis	USA
Bailey and Margolis (1986)	Oncorhynchus nerka	S. californiensis	USA
Bailey et al. (1989)	Oncorhynchus nerka	S. californiensis	Canada
Bell and Margolis (1976)	Oncorhynchus nerka	S. californiensis	Canada
Bennett et al. 1998	Oncorhynchus nerka	S. californiensis	Canada
Chigbu 2001	Oncorhynchus nerka	S. californiensis	USA
Hargis et al. 2014	Oncorhynchus nerka	S. californiensis	USA
Kabata (1969)	Oncorhynchus nerka	S. californiensis	USA
Kabata (1969)	Oncorhynchus nerka	S. californiensis	Canada
Kabata (1969)	Oncorhynchus nerka	S. californiensis	Canada
Kabata (1969)	Oncorhynchus nerka	S. californiensis	USA
Kabata (1969)	Oncorhynchus nerka	S. californiensis	USA
Kabata and Cousens (1977)	Oncorhynchus nerka	S. californiensis	Canada
Lepak et al. 2022	Oncorhynchus nerka	S. californiensis	USA
Moles (1982)	Oncorhynchus nerka	S. californiensis	USA
Monzyk et al. 2015	Oncorhynchus nerka	S. californiensis	USA
Nagasawa et al., (1989)	Oncorhynchus nerka	S. californiensis	Japan
Nagasawa et al. 1987	Oncorhynchus nerka	S. californiensis	Japan
Pawaputanon (1980)	Oncorhynchus nerka	S. californiensis	Canada
Stables and Perrin 2016	Oncorhynchus nerka	S. californiensis	Canada
Wilson (1915)	Oncorhynchus nerka	S. californiensis	USA
Kazachenko and Matrosova 2020	Oncorhynchus tschawytscha	S. californiensis	Russia
Kabata (1969)	Oncorhynchus tschawytscha	S. californiensis	USA
Kabata (1969)	Oncorhynchus tschawytscha	S. californiensis	USA
Kabata (1969)	Oncorhynchus tschawytscha	S. californiensis	USA
Kabata (1969)	Oncorhynchus tschawytscha	S. californiensis	USA
Kabata (1969)	Oncorhynchus tschawytscha	S. californiensis	USA
Beeman et al. 2015	Oncorhynchus tshawytscha	S. californiensis	USA
Fasten (1921a)	Oncorhynchus tshawytscha	S. californiensis	USA
Fasten (1921b)	Oncorhynchus tshawytscha	S. californiensis	USA
Hance et al. 2022	Oncorhynchus tshawytscha	S. californiensis	USA
Hassemer et al. 2001	Oncorhynchus tshawytscha	S. californiensis	USA
Herron et al. 2018	Oncorhynchus tshawytscha	S. californiensis	USA
Herron et al. 2024	Oncorhynchus tshawytscha	S. californiensis	USA
Herron-Seely 2016	Oncorhynchus tshawytscha	S. californiensis	USA
Johnson and Heindel 2001	Oncorhynchus tshawytscha	S. californiensis	USA
Kock et al. 2019	Oncorhynchus tshawytscha	S. californiensis	USA
Mendez and Hill 2017	Oncorhynchus tshawytscha	S. californiensis	USA
Monzyk et al. 2015	Oncorhynchus tshawytscha	S. californiensis	USA
Murphy et al. 2020	Oncorhynchus tshawytscha	S. californiensis	USA
Neal 2020	Oncorhynchus tshawytscha	S. californiensis	USA
Pope et al. 2024	Oncorhynchus tshawytscha	S. californiensis	USA
Roon 2014	Oncorhynchus tshawytscha	S. californiensis	USA
Thiede et al. 2002	Oncorhynchus tshawytscha	S. californiensis	USA
Kazachenko and Matrosova 2020	Prosopium williamsoni	S. californiensis	Russia
Kazachenko and Matrosova 2020	Salvelinus leucomaenis	S. californiensis	Russia
Kazachenko and Matrosova 2020	Salvelinus malma	S. californiensis	Russia
Kazachenko and Matrosova 2020	Salvelinus namaycush	S. californiensis	Russia
Reeves 2015	Salvelinus namaycush	S. californiensis	USA
Nagasawa et al. 1987	Salvelinus pluvius	S. californiensis	Japan
Kazachenko and Matrosova 2020	Oncorhynchus mykiss	S. carpionis	Russia
Kazachenko and Matrosova 2020	Oncorhynchus nerka	S. carpionis	Russia
Ricker (1938)	Oncorhynchus nerka	S. carpionis	Canada
Nagasawa et al. 1995	Oncorynchus mykiss	S. carpionis	Japan
Kazachenko and Matrosova 2020	Oncorynchus mykiss	S. carpionis	Russia
Moles (1982)	Oncorynchus mykiss	S. carpionis	USA
Kazachenko and Matrosova 2020	Salvelinus albidus	S. carpionis	Russia
Butorina et al. 2008	Salvelinus albus	S. carpionis	Russia
Kazachenko and Matrosova 2020	Salvelinus albus	S. carpionis	Russia
Monod & Vladykov (1931)	Salvelinus alpinus	S. carpionis	Russia
Kabata (1969)	Salvelinus alpinus	S. carpionis	Iceland
Kabata (1969)	Salvelinus alpinus	S. carpionis	Greenland
Kabata (1969)	Salvelinus alpinus	S. carpionis	Canada
Kabata (1969)	Salvelinus alpinus	S. carpionis	Canada
Mudry and McCart (1975)	Salvelinus alpinus	S. carpionis	Canada
Mudry and McCart (1975)	Salvelinus alpinus	S. carpionis	USA
Moles (1982)	Salvelinus alpinus	S. carpionis	USA
Pugachev (1980)	Salvelinus alpinus	S. carpionis	USA
West (1986)	Salvelinus alpinus	S. carpionis	USA
Pellerin and Grondin 1998	Salvelinus alpinus	S. carpionis	Canada
DesDevises et al. 1999	Salvelinus alpinus	S. carpionis	Canada
Hammar 2000	Salvelinus alpinus	S. carpionis	Norway
Kazachenko and Matrosova 2020	Salvelinus alpinus	S. carpionis	Russia
Shedko et al. 2023	Salvelinus alpinus	S. carpionis	Russia
Wilson (1915)	Salvelinus alpinus oquassa	S. carpionis	USA
Kazachenko and Matrosova 2020	Salvelinus boganidae	S. carpionis	Russia
Kazachenko and Matrosova 2020	Salvelinus cronocius	S. carpionis	Russia
Kabata (1969)	Salvelinus fontinalis	S. carpionis	Canada
Marcogliese and Cone (1990)	Salvelinus fontinalis	S. carpionis	Canada
Nagasawa et al. 1995	Salvelinus fontinalis	S. carpionis	Japan
Nagasawa et al. 1997	Salvelinus fontinalis	S. carpionis	Japan
Nagasawa et al. 1998	Salvelinus fontinalis	S. carpionis	Japan
Kawanobe 2020	Salvelinus fontinalis	S. carpionis	Japan
Kazachenko and Matrosova 2020	Salvelinus fontinalis	S. carpionis	Russia
Butorina et al. 2008	Salvelinus kronocius	S. carpionis	Russia
Kabata (1969)	Salvelinus leucomaenis	S. carpionis	Russia
Nagasawa et al. 1995	Salvelinus leucomaenis	S. carpionis	Japan
Nagasawa et al. 1997	Salvelinus leucomaenis	S. carpionis	Japan
Nagasawa et al. 1998	Salvelinus leucomaenis	S. carpionis	Japan
Nagasawa and Sakaki 2019	Salvelinus leucomaenis	S. carpionis	Japan
Kazachenko and Matrosova 2020	Salvelinus leucomaenis	S. carpionis	Russia
Hasegawa et al. 2022b	Salvelinus leucomaenis	S. carpionis	Japan
Kawanobe 2020	Salvelinus leucomenis	S. carpionis	Japan
Kazachenko and Matrosova 2020	Salvelinus levanidovi	S. carpionis	Russia
Kabata (1969)	Salvelinus malma	S. carpionis	USA
Kabata (1969)	Salvelinus malma	S. carpionis	USA
Kabata (1969)	Salvelinus malma	S. carpionis	USA
Moles (1982)	Salvelinus malma	S. carpionis	USA
Nagasawa et al. 1995	Salvelinus malma	S. carpionis	Japan
Nagasawa et al. 1987	Salvelinus malma	S. carpionis	Japan
Butorina et al. 2008	Salvelinus malma	S. carpionis	Russia
Pospekhov et al. 2010	Salvelinus malma	S. carpionis	Russia
Kazachenko and Matrosova 2020	Salvelinus malma	S. carpionis	Russia
Wilson (1915)	Salvelinus malma	S. carpionis	Russia
Nagasawa et al. 1995	Salvelinus malma miyabei	S. carpionis	Japan
Butorina et al. 2008	Salvelinus schmidt	S. carpionis	Russia
Busarova et al. 2017	Salvelinus schmidti	S. carpionis	Russia
Kazachenko and Matrosova 2020	Salvelinus schmidtii	S. carpionis	Russia
Kabata (1969)	Salvelinus taimyricus	S. carpionis	Russia
Kazachenko and Matrosova 2020	Salvelinus taimyricus	S. carpionis	Russia
Kazachenko and Matrosova 2020	Salvelinus taranetzi	S. carpionis	Russia
Monod & Vladykov (1931)	Coregonus lavaretus	S. coregonorum	Russia
Monod & Vladykov (1931)	Coregonus fera	S. coregonorum	Russia
Monod & Vladykov (1931)	Coregonus widegreni	S. coregonorum	Russia
Kabata (1969)	Coregonus lavaretus	S. coregonorum	Russia
Chinniah and Threlfall (1977)	Coregonus clupeaformis	S. coregonorum	Canada
Bowen and Stedman (1990)	Coregonus hoyi	S. corpulentus	USA
Hoff et al. 1997	Coregonus artedi	S. corpulentus	USA
Muzzall and Madenjian 2013	Coregonus hoyi	S. corpulentus	USA
Kabata (1969)	Cottus kessleri	S. cottidarum	Russia
Kabata and Korjakov (1974)	Paracotus kessleri	S. cottidarum	Russia
Kabata and Korjakov (1974)	Paracotus kneri	S. cottidarum	Russia
Monod & Vladykov (1931)	Coregonus maraena	S. edwardsii	Russia
Kazachenko and Matrosova 2020	Coregonus nasus	S. edwardsii	Russia
Bangham and Adams (1954)	Cottus cognatus	S. eswardsii	Canada
Kazachenko and Matrosova 2020	Onchorhynchus mykiss	S. edwardsii	Russia
Kazachenko and Matrosova 2020	Oncorhynchus mykiss	S. edwardsii	Russia
Moles (1982)	Oncorhynchus mykiss	S. edwardsii	USA
Kazachenko and Matrosova 2020	Oncorhynchus mykiss	S. edwardsii	Russia
Bangham and Adams (1954)	Oncorhynchus mykiss	S. edwardsii	Canada
Busarova et al. 2016	Oncorhynchus nerka	S. edwardsii	Russia
Kazachenko and Matrosova 2020	Oncorhynchus nerka	S. edwardsii	Russia
Shedko et al. 2023	Oncorhynchus nerka	S. edwardsii	Russia
Kazachenko and Matrosova 2020	Prosopium cylindraceum	S. edwardsii	Russia
Kazachenko and Matrosova 2020	Prosopium williamsoni	S. edwardsii	Russia
Kazachenko and Matrosova 2020	Salmo trutta	S. edwardsii	Russia
Bristow 1993	Salvelins alpinus	S. edwardsii	Norway
Kazachenko and Matrosova 2020	Salvelinus albidus	S. edwardsii	Russia
Butorina et al. 2008	Salvelinus albus	S. edwardsii	Russia
Fasten (1916)	Salvelinus alpinus	S. edwardsii	USA
Fasten (1921)	Salvelinus alpinus	S. edwardsii	USA
Kabata (1969)	Salvelinus alpinus	S. edwardsii	Russia
Hicks and Threlfall (1973)	Salvelinus alpinus	S. edwardsii	Canada
Beverley-Burton (1977)	Salvelinus alpinus	S. edwardsii	Canada
Kennedy (1978)	Salvelinus alpinus	S. edwardsii	Norway
Mudry and McCart (1975)	Salvelinus alpinus	S. edwardsii	Canada
Dick and Belosevic (1980)	Salvelinus alpinus	S. edwardsii	Canada
Fryer (1981)	Salvelinus alpinus	S. edwardsii	UK
Moles (1982)	Salvelinus alpinus	S. edwardsii	USA
West (1986)	Salvelinus alpinus	S. edwardsii	USA
Partington and Mills (1988)	Salvelinus alpinus	S. edwardsii	UK
Farooqi et al. 1992	Salvelinus alpinus	S. edwardsii	UK
Koksvik (1994)	Salvelinus alpinus	S. edwardsii	Norway
Radziun (1993)	Salvelinus alpinus	S. edwardsii	Norway
Sobecka and Pasecki (1993)	Salvelinus alpinus	S. edwardsii	Norway
Stankowska and Radziun (1993(	Salvelinus alpinus	S. edwardsii	Russia
Parker (1996)	Salvelinus alpinus	S. edwardsii	Canada
Amundsen et al. 1997	Salvelinus alpinus	S. edwardsii	Norway
Knudsen et al. 1997	Salvelinus alpinus	S. edwardsii	Norway
Knudsen et al. 2008	Salvelinus alpinus	S. edwardsii	Norway
Gallagher et al. 2009	Salvelinus alpinus	S. edwardsii	Canada
Kristmundsson and Richter 20009	Salvelinus alpinus	S. edwardsii	Iceland
Gallagher and Dick 2010	Salvelinus alpinus	S. edwardsii	Canada
Refsnes 2014	Salvelinus alpinus	S. edwardsii	Norway
Henriksen 2019	Salvelinus alpinus	S. edwardsii	Norway
Paterson et al. 2018	Salvelinus alpinus	S. edwardsii	Norway
Knudsen et al. 2019	Salvelinus alpinus	S. edwardsii	Norway
Olk et al. 2020	Salvelinus alpinus	S. edwardsii	Norway
Kazachenko and Matrosova 2020	Salvelinus alpinus	S. edwardsii	Russia
Shedko et al. 2023	Salvelinus alpinus	S. edwardsii	Russia
Henriksen et al. 2023a	Salvelinus aplinus	S. edwardsii	Norway
Henriksen et al. 2023b	Salvelinus aplinus	S. edwardsii	Norway
Kazachenko and Matrosova 2020	Salvelinus boganidae	S. edwardsii	Russia
Hasegawa et al. 2022a	Salvelinus curilus	S. edwardsii	Japan
Kazachenko and Matrosova 2020	Salvelinus czerskii	S. edwardsii	Russia
Kazachenko and Matrosova 2020	Salvelinus elgyticus	S. edwardsii	Russia
Smallwood (1918)	Salvelinus fontinalis	S. edwardsii	USA
Wilson (1915)	Salvelinus fontinalis	S. edwardsii	USA
Bere (1930)	Salvelinus fontinalis	S. edwardsii	Canada
Savage (1935)	Salvelinus fontinalis	S. edwardsii	Canada
Monod & Vladykov (1931)	Salvelinus fontinalis	S. edwardsii	Russia
Meyer (1954)	Salvelinus fontinalis	S. edwardsii	USA
Allison (1954)	Salvelinus fontinalis	S. edwardsii	USA
Kabata (1969)	Salvelinus fontinalis	S. edwardsii	USA
Hanek and Molnar (1974)	Salvelinus fontinalis	S. edwardsii	Canada
Hare and Frantsi (1974)	Salvelinus fontinalis	S. edwardsii	Canada
Hicks and Threlfall (1973)	Salvelinus fontinalis	S. edwardsii	Canada
Chinniah and Threlfall (1977)	Salvelinus fontinalis	S. edwardsii	Canada
Vaughan and Coble (1974)	Salvelinus fontinalis	S. edwardsii	USA
Black (1981)	Salvelinus fontinalis	S. edwardsii	Canada
Cone and Ryan (1983)	Salvelinus fontinalis	S. edwardsii	Canada
Black et al. 1983	Salvelinus fontinalis	S. edwardsii	Canada
Frimeth (1987a)	Salvelinus fontinalis	S. edwardsii	Canada
Frimeth (1987b)	Salvelinus fontinalis	S. edwardsii	Canada
Muzzall (1986)	Salvelinus fontinalis	S. edwardsii	USA
Poulin et al. 1990a	Salvelinus fontinalis	S. edwardsii	Canada
Poulin et al. 1990b	Salvelinus fontinalis	S. edwardsii	Canada
Poulin et al. 1991a	Salvelinus fontinalis	S. edwardsii	Canada
Marcogliese and Cone (1990)	Salvelinus fontinalis	S. edwardsii	Canada
Conley (1994)	Salvelinus fontinalis	S. edwardsii	Canada
Poulin et al. 1991b	Salvelinus fontinalis	S. edwardsii	Canada
Conley and Curtis (1993)	Salvelinus fontinalis	S. edwardsii	Canada
Bergeron (1996)	Salvelinus fontinalis	S. edwardsii	Canada
Bergeron et al. 1997	Salvelinus fontinalis	S. edwardsii	Canada
Bertrand 2004	Salvelinus fontinalis	S. edwardsii	Canada
Muzzall 2007	Salvelinus fontinalis	S. edwardsii	USA
Bertrand et al. 2008	Salvelinus fontinalis	S. edwardsii	Canada
Mitro 2016	Salvelinus fontinalis	S. edwardsii	USA
Ruiz et al. 2017	Salvelinus fontinalis	S. edwardsii	USA
Mitro et al., 2019	Salvelinus fontinalis	S. edwardsii	USA
Mitro and Griffin 2018	Salvelinus fontinalis	S. edwardsii	USA
Dieterman and Mitro 2019	Salvelinus fontinalis	S. edwardsii	USA
White 2020	Salvelinus fontinalis	S. edwardsii	Canada
White et al. 2020	Salvelinus fontinalis	S. edwardsii	Canada
Kazachenko and Matrosova 2020	Salvelinus fontinalis	S. edwardsii	Russia
Leblanc et al. 2021	Salvelinus fontinalis	S. edwardsii	Canada
Nagasawa and Urawa (2022)	Salvelinus fontinalis	S. edwardsii	Japan
Johnson et al. 2024	Salvelinus fontinalis	S. edwardsii	USA
Tetzlaff et al. 2024	Salvelinus fontinalis	S. edwardsii	USA
Butorina et al. 2008	Salvelinus kronocius	S. edwardsii	Russia
Kazachenko and Matrosova 2020	Salvelinus kronocius	S. edwardsii	Russia
Kazachenko and Matrosova 2020	Salvelinus lepechini	S. edwardsii	Russia
Kazachenko and Matrosova 2020	Salvelinus leucomaenis	S. edwardsii	Russia
Nagasawa and Urawa (2022)	Salvelinus leucomaenis	S. edwardsii	Japan
Boutorina and Busarova 2023	Salvelinus leucomaenis	S. edwardsii	Russia
Wilson (1915)	Salvelinus malma	S. edwardsii	USA
Kabata (1969)	Salvelinus malma	S. edwardsii	USA
Kazachenko and Matrosova 2020	Salvelinus malma	S. edwardsii	Russia
Shedko et al. 2023	Salvelinus malma	S. edwardsii	Russia
Busarova et al. 2022	Salvelinus malma	S. edwardsii	Russia
Nagasawa 2020a	Salvelinus malma	S. edwardsii	Japan
Nagasawa 2021	Salvelinus malma	S. edwardsii	Japan
Kazachenko and Matrosova 2020	Salvelinus namaycush	S. edwardsii	Russia
Kazachenko and Matrosova 2020	Salvelinus neiva	S. edwardsii	Russia
Busarova et al. 2017	Salvelinus schmidti	S. edwardsii	Russia
Shedko et al. 2023	Salvelinus schmidti	S. edwardsii	Russia
Kazachenko and Matrosova 2020	Salvelinus taranetzi	S. edwardsii	Russia
Monod & Vladykov (1931)	Salvelinus umblus	S. edwardsii	Russia
Moles (1982)	Thymallus arcticus	S. edwardsii	USA
Kazachenko and Matrosova 2020	Thymallus arcticus	S. edwardsii	Russia
Sandeman and Pippy (1967)	Salvelinus fontinalis	S. exsanguinata	Canada
Kabata (1969)	Coregonus artedi	S. extensus	USA
Watson (1977)	Coregonus artedi	S. extensus	Canada
Leong and Holmes (1981)	Coregonus artedi	S. extensus	Canada
West (1986)	Coregonus autumnalis	S. extensus	USA
Kabata (1969)	Coregonus clupeaformis	S. extensus	USA
Hicks and Threlfall (1973)	Coregonus clupeaformis	S. extensus	Canada
Leong and Holmes (1981)	Coregonus clupeaformis	S. extensus	Canada
Kabata (1969)	Coregonus lavaretus	S. extensus	Russia
Rokicki (1991)	Coregonus lavaretus	S. extensus	Poland
Rokicki (1986)	Coregonus lavaretus	S. extensus	Poland
Dugarov et al. 2022	Coregonus migratorius	S. extensus	Russia
Gavrilov and Gos'kova 2018	Coregonus peled	S. extensus	Russia
Kabata (1969)	Coregonus sardinella	S. extensus	Russia
Gavrilov et al. 2013	Coregonus sardinella	S. extensus	Russia
Nikulina and Polyaeva 2020	Coregonus sardinella	S. extensus	Russia
Monod & Vladykov (1931)	Coregonus widegreni	S. extensus	Russia
Pietrock and Hursky 2011	Salvelinus namaycush	S. extensus	Canada
Boutorina and Busarova 2023	Prosopium cylindraceum	S. extensus	Russia
West (1986)	Salvelinus alpinus	S. extensus	USA
Kabata (1969)	Coregonus artedi	S. extumescens	USA
Wilson (1915)	Coregonus artedi	S. extumescens	USA
Tidd (1935)	Coregonus artedi	S. extumescens	USA
Bangham (1955)	Coregonus artedi	S. extumescens	USA
Tidd and Bangham (1945)	Coregonus artedi	S. extumescens	USA
Kabata (1969)	Coregonus autumnalis	S. extumescens	Russia
Chinniah and Threlfall (1977)	Coregonus clupeaformis	S. extumescens	Canada
Watson and Dick (1979)	Coregonus clupeaformis	S. extumescens	Canada
Moles (1982)	Coregonus clupeaformis	S. extumescens	USA
Rawson (1951)	Coregonus clupeaformis	S. extumescens	Canada
Leong and Holmes (1981)	Coregonus clupeaformis	S. extumescens	USA
Buttner and Hamilton (1976)	Coregonus hoyi	S. extumescens	USA
Bangham (1955)	Coregonus hoyi	S. extumescens	USA
Monod & Vladykov (1931)	Coregonus lavaretus	S. extumescens	Russia
Kabata (1969)	Coregonus lavaretus	S. extumescens	Russia
Dugarov et al. 2022	Coregonus migratorius	S. extumescens	Russia
Gavrilov and Gos'kova 2018	Coregonus nasus	S. extumescens	Russia
Wilson (1915)	Coregonus nelsonii	S. extumescens	USA
Gavrilov and Gos'kova 2018	Coregonus peled	S. extumescens	Russia
Pietrock and Hursky 2011	Oncorhynchus namaycush	S. extumescens	Canada
Chinniah and Threlfall (1977)	Salmo salar	S. extumescens	Canada
Monod & Vladykov (1931)	Salvelinus salvelinus	S. heintzi	Russia
Kabata (1969)	Coregonus cylindratus	S. jacuticus	Russia
Burdokovskaya and Pronin 2010	Coregonus bicalensis	S. lavaretus	Russia
Burdokovskaya and Pronin 2010	Coregonus migratorius	S. lavaretus	Russia
Burdokovskaya and Pronin 2016	Coregonus baunti	S. lavaretus	Russia
Burdokovskaya and Pronin 2016	Coregonus nasus	S. lavaretus	Russia
Burdokovskaya and Pronin 2016	Coregonus sardinella	S. lavaretus	Russia
Dugarov et al. 2022	Coregonus migratorius	S. lavaretus	Russia
Burdokovskaya and Pronin 2010	Thymallus brevirostris	S. longimanus	Russia
Kabata (1969)	Lota lota	S. lotae	Sweden
Lasee et al. (1988)	Lota lota	S. lotae	Wisconsin
Monod & Vladykov (1931)	Lota lota	S. lotae	Russia
Bagge and Hakkari (1982)	Lota lota	S. lotae	Finland
Kazachenko and Matrosova 2020	Parahucho perryi	S. markewitcshi	Russia
Kazachenko and Matrosova 2020	Salvelinis leucomaenis	S. markewitcshi	Russia
Nagasawa 2020	Salvelinus fontinalis	S. markewitcshi	Japan
Nagasawa and Urawa (2022)	Salvelinus fontinalis	S. markewitcshi	Japan
Nagasawa 2020	Salvelinus leucomaenis	S. markewitcshi	Japan
Nagasawa 2021a	Salvelinus leucomaenis	S. markewitcshi	Japan
Nagasawa and Ishiyama 2021	Salvelinus leucomaenis	S. markewitcshi	Japan
Nagasawa 2021b	Salvelinus leucomaenis	S. markewitcshi	Japan
Hasegawa et al. 2022b	Salvelinus leucomaenis	S. markewitcshi	Japan
Nagasawa and Urawa (2022)	Salvelinus leucomaenis	S. markewitcshi	Japan
Hasegawa and Koizumi 2023	Salvelinus leucomaenis	S. markewitcshi	Japan
Shedko et al. 2023	Salvelinus leucomaenis	S. markewitschi	Russia
Hasegawa and Koizumi 2024	Salvelinus leucomaenis	S. markewitschi	Japan
Nagasawa 2021b	Salvelinus leucomaenis pluvius	S. markewitcshi	Japan
Shedko 2004	Prosopium cylindraceum	S. mica	Russia
Kabata (1969)	Stenodus leucichthys	S. nordmanni	Russia
Pugachev (1980)	Stenodus leucichthys	S. nordmanni	Russia
Finley (1992)	Stenodus leucichthys	S. nordmanni	USA
Wilson (1915)	Salvelinus namaycush	S. siscowet	USA
Miller and Kennedy (1946)	Salvelinus namaycush	S. siscowet	Canada
Rawson (1951)	Salvelinus namaycush	S. siscowet	Canada
Kabata (1969)	Salvelinus namaycush siscowet	S. siscowet	USA
Chinniah and Threlfall (1977)	Salvelinus namaycush	S. siscowet	Canada
Anderson (1993)	Salvelinus namaycush	S. siscowet	Canada
Shedko et al. 2023	Parahuch perryi	S. stellatus	Russia
Nagasawa (1989)	Parahucho perryi	S. stellatus	Japan
Kabata (1986)	Parahucho perryi	S. stellatus	Japan
Nagasawa and Urawa (1991)	Parahucho perryi	S. stellatus	Japan
Nagasawa et al. 1994	Parahucho perryi	S. stellatus	Japan
Nagasawa et al. 1987	Parahucho perryi	S. stellatus	Japan
Hiramatsu et al. 2001	Parahucho perryi	S. stellatus	Japan
Shedko and Shedko 2003	Parahucho perryi	S. stellatus	Russia
Kazachenko and Matrosova 2020	Parahucho perryi	S. stellatus	Russia
Nikulina and Polyaeva 2020	Coregonus sardinella	S. strigatus	Russia
Burdokovskaya and Pronin 2010	Thymallus nigrescens	S. svetlani	Russia
Burdokovskaya and Pronin 2010	Thymallus baicalensis	S. svetlani	Russia
Conneely and McCarthy (1984)	Salmo salar	S. salmoneus
McGladdery and Johnston (1988)	Salmo salar	S. salmoneus
Johnston and Dykeman (1987)	Salmo salar	S. salmoneus
Gaevskaja 1991	Salmo salar	S. salmoneus
Marcogliese and Cone (1991)	Salmo salar	S. salmoneus
Bristow 1993	Salmo salar	S. salmoneus
Kusterle et al. 2012	Salmo salar	S. salmoneus
Kusterle et al. 2013	Salmo salar	S. salmoneus
Bristow 1993	Salmo trutta	S. salmoneus
Byrne et al. 1999	Salmo trutta	S. salmoneus
Byrne et al. 2000	Salmo trutta	S. salmoneus
Byrne et al. 2002	Salmo trutta	S. salmoneus
Gurney (1945)	Salmo trutta	S. salmoneus
Fryer (1969)	Salmo trutta	S. salmoneus
Conneely and McCarthy (1984)	Salmo trutta	S. salmoneus
Fryer (1969)	Thymallus thymallus	S. salmoneus
Monod & Vladykov (1931)	Coregonus lavaretus	S. thymalli	Russia
Riis (1974)	Prosopium cylincraceum	S. thymalli	USA
Hicks and Threlfall (1973)	Prosopium cylindraceum	S. thymalli	Canada
Moles (1982)	Prosopium cylindraceum	S. thymalli	USA
Kennedy (1974)	Salmo trutta	S. thymalli	Norway
Monod & Vladykov (1931)	Salvelinus alpinus	S. thymalli	Russia
Kabata (1969)	Salvelinus alpinus	S. thymalli	Sweden
Wilson (1915)	Salvelinus alpinus	S. thymalli	Sweden
Moles (1982)	Thymallus arcticus	S. thymalli	USA
Pospekhov et al. 2020	Thymallus arcticus mertensi	S. thymalli	Russia
Pospekhov et al. 2020	Thymallus arcticus pallasi	S. thymalli	Russia
Burdokovskaya and Pronin 2014	Thymallus baicalensis	S. thymalli	Russia
Shesterikov et al. 2018	Thymallus brevipennis	S. thymalli	Russia
Burdokovskaya and Pronin 2014	Thymallus nigrescens	S. thymalli	Russia
Kabata (1969)	Thymallus signifer	S. thymalli	USA
Kabata (1969)	Thymallus thymallus	S. thymalli	Russia
Monod & Vladykov (1931)	Thymallus thymallus	S. thymalli	Russia
Kennedy (1974)	Thymallus thymallus	S. thymalli	Norway
Riis (1974)	Thymallus thymallus	S. thymalli	USA
Bristow 1993	Thymallus thymallus	S. thymalli	Norway
Mo et al. 1998	Thymallus thymallus	S. thymalli	Norway
Rawson (1951)	Thymallus thymallus	S. thymalli	Canada
Kabata (1969)	Thymallus vulgaris	S. thymalli	Sweden
Wilson (1915)	Thymallus vulgaris	S. thymalli	Sweden
